# Supplementary material for: Preparation of Concentrated PMMA Suspensions Stabilized by a Green Polysiloxane Surfactant
Source: Polymers (Basel). 2025 Sep 19;17(18):2535. doi: 10.3390/polym17182535 (PMC12473809; doi:10.3390/polym17182535)
Supplement: Supplementary file 1 [file polymers-17-02535-s001.zip]

Archive with 1 entries (1 files):
- polymers-3847642-supplementary.pdf
